# Supplementary material for: Sequencing and Genomic Analysis of Sorghum DNA Introgression Variant Line R21 and Recipient Rice Jin Hui 1 Revealed Repetitive Element Variation
Source: Int J Mol Sci. 2022 Oct 6;23(19):11864. doi: 10.3390/ijms231911864 (PMC9570325; doi:10.3390/ijms231911864)
Supplement: Supplementary file 1 [file ijms-23-11864-s001.zip]

Archive with 1 entries (1 files):
- ijms-1909856-supplementary.pdf
